# Supplementary material for: Heavy metals exposure levels and their correlation with different clinical forms of fetal growth restriction
Source: PLoS One. 2017 Oct 6;12(10):e0185645. doi: 10.1371/journal.pone.0185645 (PMC5630121; doi:10.1371/journal.pone.0185645)
Supplement: S1 Table — (XLSX) [file pone.0185645.s001.xlsx]

## Sheet: Sheet1
			P Placenta		F fetal		M maternal
patient	weight	GA	neonatal sex	Age	BMI	Smoke	PAs	PCd	PHg	PPb	PZn	MAs	MCd	MHg	MPb	MZn	FAs	FCd	F Hg	FPb	FZn
1	3210	40.1	male	22	17.7096	1	0.009	0.00588	0.00488	0.00723	9.79	1.73	0.05	1.46	3.47	1400	1.59	0.05	0.526	2.84	1620
2	3500	40.3	male	34	21.6713	0	0.008	0.00402	0.0159	0.003	8.85	2.97	0.04	1.9	4.72	708	2.43	0.05	1.35	4.38	2100
3	3060	39.6	female	35	20.3223	1	0.006	0.00353	0.0126	0.002	7.92	2.53	0.045	2.01	0.5	972	2.18	0.49	1.26	3.88	1350
4	3200	39	male	36	22.3081	0	0.005	0.0155	0.0189	0.0105	10	5.36	0.045	2.22	3.87	945	3.82	0.05	2.05	2.63	2400
5	3800	41	male	28	24.6094	0	0.004	0.00172	0.00114	0.00416	7.58	1.28	0.04	0.536	6.47	633	0.9	0.045	0.19	4.91	1440
6	3440	40.4	female	28	22.9591	0	0.009	0.00148	0.00301	0.0079	5.09	1.47	0.04	0.691	3.11	1080	0.9	0.042	0.246	2.11	2730
7	3600	41.5	male	30	22.2041	0	0.08	0.0225	0.0255	0.004	10.1	2.54	0.046	1.87	8.15	420	2.2	0.041	2	4.13	1880
8	2660	35.3	male	38	29.5525	0	0.005	0.00428	0.00131	0.00376	7.41	1.39	0.05	0.531	4.87	539	2.03	0.045	0.627	3.78	1966
7	3300	38.5	male	38	30.4867	0	0.007	0.00298	0.00236	0.27	8.13	1.43	0.05	0.7	4.1	566	0.9	0.045	0.225	3.06	1290
9	3200	38.3	male	30	20.2848	0	0.006	0.00141	0.0143	0.0119	8.95	3.86	0.041	1.94	3.25	939	3.1	0.045	1.26	3.1	1690
10	3290	40.1	female	23	22.7732	0	0.005	0.00582	0.00257	0.002	7.83	1.89	0.045	0.631	3.86	1040	1.43	0.045	0.256	3.47	1590
11	2990	38.4	female	29	21.3593	0	0.00539	0.00338	0.0142	0.00526	7.24	5.8	0.045	0.632	3.57	981	6.31	0.05	0.2	3.27	2000
12	3590	41	female	36	22.4323	0	0.023	0.00524	0.00342	0.006	9	1.62	0.05	0.957	4.52	840	1.06	0.04	0.558	3.8	1510
13	3060	40.1	female	41	23.1247	1	0.008	0.0179	0.00553	0.0204	10.1	1.98	0.04	0.856	3.48	1410	0.9	0.0812	0.573	3.78	1640
14	3140	40.1	female	42	22.4913	0	0.005	0.00981	0.0138	0.00361	9.2	2.94	0.04	1.33	3.43	843	3.51	0.04	1.39	4.07	2140
15	3720	40W	female	39	24.3	0	0.005	0.00303	0.00389	0.002	7.5	3.81	0.045	0.847	3.37	748	4.11	0.04	0.394	2.66	1530
16	3360	40.6	female	30	25.6055	0	0.0023	0.00591	0.00426	0.0069	8.85	1.78	0.045	0.748	3.97	1210	0.9	0.03	0.386	3.71	1780
17	3550	41	male	21	23.1473	0	0.003	0.0002	0.00101	0.014	1.22	1.86	0.046	0.855	3.76	1680	0.9	0.042	0.348	3.04	1620
18	3450	40	male	32	22.9854	0	0.003	0.0002	0.000637	0.00514	1.21	1.9	0.04	0.768	3.16	711	1.45	0.04	0.36	2.37	1370
19	3130	39.3	female	21	24.841	0	0.006	0.0029	0.0124	0.0043	5.49	8.42	0.04	1.65	3.81	952	9.76	0.04	1.61	3.87	1190
20	3200	36.1	male	33	24.6755	0	0.009	0.00615	0.00526	0.006	9.87	2.19	0.04	0.868	4.42	916	1.5	0.04	0.296	4.75	1430
21	3500	40.5	male	22	21.0937	1	0.004	0.00493	0.00184	0.00314	6.91	1.5	0.04	0.63	4.2	892	0.9	0.0536	0.219	3.02	4200
22	3750	39.6	female	28	21.1073	0	0.005	0.0034	0.0097	0.003	7.78	7.59	0.05	1.34	4.11	857	7.87	0.0577	1.02	3.95	1330
23	3370	40.5	male	36	24.5675	0	0.004	0.00576	0.00319	0.00355	8.26	2.3	0.04	0.722	3.59	921	1.54	0.0742	0.316	5.2	1370
24	3420	41.1	female	32	20.3223	1	0.009	0.0144	0.0035	0.0195	10.2	1.89	0.041	0.538	3.66	941	1.75	0.106	0.233	21.4	1850
25	2870	37.5	female	30	20.3223	0	0.009	0.0027	0.0161	0.005	8.24	1.67	0.045	1.76	2.68	810	1.06	0.041	2.01	2.54	1860
26	3220	39.6	male	32	20.3223	1	0.0045	0.00502	0.0129	0.003	7.53	3.86	0.042	1.76	3.82	768	5.17	0.0726	1.43	4.33	1580
27	3230	39.2	male	35	20.3223	0	0.006	0.00567	0.0111	0.003	9.07	3.01	0.042	1.39	2.42	640	2.28	0.04	1.06	3.65	1080
28	3570	39.6	female	38	32.3232	0	0.009	0.00501	0.0197	0.005	8.7	3.34	0.045	2.47	4.37	901	2.59	0.02	1.83	6.78	1480
29	3400	41.4	female	33	19.6072	0	0.0035	0.0021	0.00188	0.00395	6.65	1.82	0.043	0.547	2.4	1200	1.06	0.02	0.1	2.52	1600
30	3490	39.5	female	36	18.424	0	0.004	0.00906	0.0133	0.002	8.65	2.02	0.043	1.55	3.48	1090	1.09	0.02	0.842	4.45	1580
31	2730	37	male	27	22.3757	1	0.009	0.00496	0.00721	0.00671	6.7	2.22	0.042	1.12	4.12	984	1.74	0.02	0.757	3.32	1860
32	3150	39.1	male	38	19.7239	0	0.009	0.00445	0.0143	0.005	9.28	1.81	0.041	1.4	4.19	1150	1.17	0.04	0.709	4.13	1732
33	2740	37.1	female	31	22.231	0	0.009	0.00905	0.0108	0.0045	9.22	2.46	0.299	1.4	3.26	836	1.33	0.03	0.81	4.33	1220
34	3560	41.2	male	34	21.9261	0	0.007	0.00807	0.00687	0.009.8	10.7	1.9	0.045	0.865	4.87	1050	1.01	0.02	0.65	2.84	1400
35	3090	39.3	male	19	25.9107	0	0.0056	0.00389	0.00382	0.002	9.7	2.25	0.041	0.75	2.75	1250	1.07	0.01	0.531	2.7	1280
36	3670	41.1	male	43	24.5243	0	0.01	0.00167	0.00771	0.007	3.99	1.77	0.042	1.13	5.37	883	0.9	0.02	1.08	2.8	1230
37	3060	39	male	34	23.6244	0	0.009	0.00262	0.0029	0.004	8.93	2.94	0.044	0.645	3.8	1080	2.32	0.02	0.305	3.33	1140
38	3570	41.1	female	30	23.7118	0	0.005	0.0085	0.00324	0.002	8.95	2.26	0.044	0.731	3.48	1490	1.09	0.02	0.231	3.55	1230
39	3240	40.6	female	30	22.9218	0	0.009	0.00296	0.0197	0.004	8.96	4.53	0.041	1.58	3.6	2340	4.35	0.025	1.73	3.95	2420
40	3300	40.3	female	42	23.5304	0	0.004	0.00462	0.0121	0.0166	14.3	2.47	0.042	1.88	2.73	1240	1.27	0.023	1.37	2.36	1030
41	3550	42	female	37	20.5499	0	0.005	0.00493	0.0135	0.00579	8.8	1.89	0.042	1.47	3.31	892	0.9	0.031	1.24	5.03	1050
42	3270	40.1	male	32	20.4382	0	0.01	0.00438	0.0139	0.006	8.67	3.71	0.042	0.987	2.83	1449	3.69	0.023	1.23	3.93	1390
43	3320	40.4	female	32	22.3081	0	0.005	0.00365	0.00967	0.00648	8.33	1.88	0.045	1.28	5.37	1468	0.8	0.025	0.713	4.93	1030
44	3540	39.5	female	36	39.8437	1	0.008	0.00463	0.00824	0.004	9.11	2.61	0.042	1.14	3.96	1450	1.44	0.024	0.846	2.41	1800
45	3520	39.6	female	37	26.5643	0	0.019	0.00294	0.00635	0.009	8.88	1.87	0.026	0.888	4.14	793	1.11	0.026	0.609	4.38	1360
46	2560	36.1	male	31	26.0375	0	0.008	0.00289	0.00605	0.00414	9.54	1.93	0.054	0.747	3.93	1556	1.01	0.028	0.507	3.91	1210
47	2790	37.2	female	31	22.5827	0	0.008	0.00583	0.0113	0.004	8.48	4.23	0.025	1.69	4.84	1120	3.53	0.04	1.18	4.68	1820
48	3200	39	female	37	22.1367	0	0.007	0.00432	0.0214	0.004	9.1	1.68	0.043	0.708	4.71	659	0.8	0.026	1.74	3.48	1750
49	3340	40.1	male	32	30.0433	0	0.0059	0.00721	0.0117	0.0029	7.89	2.84	0.04	1.19	4.37	1100	2.09	0.036	0.905	3.52	1090
50	3860	41.1	male	34	31.2175	0	0.005	0.00387	0.00472	0.00429	9.41	1.71	0.04	0.701	4.07	1120	0.8	0.021	0.437	4.33	2190
51	3570	40.6	female	36	21.1553	1	0.009	0.00394	0.00282	0.004	8.5	2.89	0.04	0.876	3.92	742	2.17	0.029	0.569	4.25	1480
52	3400	40.6	female	37	23.7387	1	0.008	0.00438	0.00558	0.004	9.44	3.46	0.034	0.814	3.52	752	2.61	0.023	0.393	26.6	1070
53	3650	41.1	female	33	22.1297	1	0.008	0.00288	0.00882	0.004	8.44	2.43	0.023	1.24	3.87	1360	1.39	0.031	0.951	4.76	1820
54	2620	37.5	female	35	25.7812	0	0.0059	0.00965	0.00452	0.003	7.86	2.98	0.03	0.68	4.65	841	2.36	0.036	0.403	5.5	1160
55	3380	39.5	male	30	21.3039	0	0.007	0.0169	0.00754	0.0051	8.33	1.51	0.04	1.01	4.05	1080	0.8	0.024	0.997	3.89	1150
56	3000	38	female	26	29.7442	0	0.02	0.00234	0.019	0.008	7.94	2.49	0.04	1.41	3.29	1320	1.79	0.026	1.1	4.05	1450
57	2640	37.1	male	36	29.7442	1	0.01	0.00247	0.00344	0.006	7.61	2.12	0.04	0.671	4.36	1000	1.02	0.031	0.313	3.73	1180
58	2860	37.6	male	30	22.7694	0	0.008	0.00269	0.0101	0.004	7.12	1.89	0.03	1.26	2.98	1120	1.06	0.034	1	41.5	1480
59	3650	39.3	female	30	23.1473	0	0.009	0.00246	0.0105	0.004	7.4	1.99	0.046	1.4	4.59	1820	1.34	0.035	0.968	4.23	2270
60	3080	40	male	36	16.494	0	0.008	0.00407	0.00455	0.00858	10.2	3.08	0.04	0.802	3.34	1074	1.59	0.036	0.408	4.51	1720
61	3450	39.1	female	28	22.2656	0	0.0049	0.00489	0.00522	0.00581	9.24	1.96	0.02	0.517	3.23	1220	1.16	0.035	0.265	3.15	1790
62	3410	41.6	female	33	22.806	0	0.006	0.00756	0.0106	0.00309	9.57	1.8	0.02	1.17	2.93	1597	0.6	0.035	1.01	3.41	1170
63	3340	41.2	male	34	27.7447	0	0.02	0.00514	0.00556	0.009	7.74	1.56	0.0548	1.32	4.06	854	0.9	0.035	1.35	0.4	1160
64	2880	38	male	24	25.0657	0	0.008	0.000701	0.00307	0.004	9.13	0.8	0.03	0.242	3.48	985	0.9	0.025	0.32	5.63	1580
65	3580	41	male	35	25	0	0.007	0.0027	0.00267	0.003	8.17	1.16	0.03	0.305	2.85	875	0.8	0.035	0.261	3.6	1620
66	3470	41	male	34	20.5761	0	0.009	0.00584	0.00904	0.004	7.97	1.8	0.02	0.676	4.36	713	1.34	0.042	1.18	5.27	1580
67	4115	40.6	female	31	25.7117	1	0.02	0.00741	0.0124	0.009	8.09	3.38	0.04	0.932	0.4	2230	2.55	0.036	0.879	0.3	1880
68	2870	37.4	female	38	25.8065	0	0.03	0.0114	0.00965	0.02	10.2	1.5	0.03	0.364	0.4	1040	1.06	0.04	0.486	6.95	1430
69	3095	40.3	female	39	23.6652	0	0.04	0.00526	0.0154	0.02	7.15	1.68	0.05	1.02	0.5	776	0.9	0.04	1.25	0.4	1230
70	3360	40.1	male	21	24.0385	0	0.008	0.00499	0.00139	0.0112	8.78	2.01	0.06	1.25	0.06	1290	0.8	0.04	0.1	1.97	1020
71	3370	39.1	female	30	24.093	1	0.04	0.00673	0.00523	0.02	7.54	1.26	0.03	0.278	0.4	1533	0.7	0.03	0.314	0.698	1080
72	3350	38.5	female	36	23.7954	0	0.01	0.0084	0.00713	0.006	9.01	2.93	0.0709	0.753	1.94	833	2.67	0.023	0.555	7.43	1900
73	3160	40.3	female	34	23.6244	1	0.0045	0.00802	0.0146	0.00504	7.85	1.65	0.0531	0.766	3.07	1552	1.1	0.04	1.62	5.06	1940
74	3430	40.4	female	44	23.3067	1	0.009	0.01	0.00919	0.00486	8.83	1.9	0.0581	0.908	3.3	1650	0.7	0.03	0.745	3.47	1210
75	3200	41	female	38	20.0288	0	0.004	0.00713	0.0136	0.00696	7.29	1.9	0.0601	1.08	2.21	1681	1.7	0.025	1.16	4.73	1240
77	3190	40	female	35	22.6562	0	0.007	0.00621	0.0113	0.004	9.58	1.89	0.0825	0.753	3.32	1530	1.28	0.024	0.999	4.14	1951
78	3530	38.6	male	34	17.8565	0	0.007	0.00559	0.00882	0.003	10.7	2.7	0.0571	0.642	3.92	1320	1.3	0.035	0.742	4.999	1490
79	3700	41.1	female	33	22.0386	0	0.009	0.00298	0.0105	0.005	10.3	2.64	0.0582	1.18	4.06	2200	1.51	0.032	0.809	13.3	1230
80	3420	40	female	34	19.5312	0	0.0039	0.00419	0.00933	0.00248	7.83	1.82	0.045	0.886	2.78	1230	2.62	0.03	0.997	3.58	1140
81	3600	41.3	female	32	25.3444	0	0.0045	0.00169	0.00386	0.003	8.21	1.04	0.045	0.368	4.45	1200	0.9	0.04	0.383	10.5	1150
82	3240	41	female	31	27.6817	1	0.0089	0.00898	0.0042	0.005	8.82	1.87	0.063	0.291	3.68	837	0.8	0.02	0.371	5.29	1240
83	3000	38.6	male	36	17.7489	0	0.006	0.00355	0.00429	0.003	9.06	1.5	0.0862	0.521	3.8	1350	0.8	0.027	0.526	4.22	1240
84	3280	38.6	male	32	19.2277	0	0.008	0.0112	0.0141	0.00699	7.84	1.93	0.05	1.25	4.12	1090	1.41	0.107	1.23	3.65	1140
85	3220	39.2	male	29	20.9644	1	0.0045	0.00437	0.00107	0.00912	10.6	1.15	0.045	0.19	4.58	1785	1.03	0.042	0.19	3.63	1490
86	3240	39.5	female	33	19.1327	0	0.01	0.00645	0.0098	0.005	8.63	0.9	0.045	0.643	4.1	891	0.6	0.034	0.826	6.85	1620
87	2850	37.3	male	27	27.8876	1	0.005	0.00871	0.00209	0.00296	8.98	0.9	0.045	0.19	3.12	1050	0.7	0.042	0.228	3.8	1240
88	3470	41.4	female	24	24.3141	0	0.008	0.00341	0.00602	0.0073	6.11	2.88	0.045	0.62	3.47	920	2.42	0.036	0.859	3.85	1630
89	3140	38.5	male	31	22.2291	1	0.01	0.00612	0.0033	0.005	10.2	0.9	0.045	0.19	389	1370	0.9	0.04	0.303	4.86	1160
90	3020	39.4	female	26	23.833	0	0.007	0.0084	0.00421	0.00964	10.1	0.9	0.444	0.2	3.08	1060	0.7	0.04	0.1	4.6	1120
91	3310	39.6	male	27	23.0112	0	0.0089	0.00627	0.00698	0.0306	7.33	0.8	0.05	0.564	4.07	1634	0.7	0.04	0.834	4.05	1150
92	3080	40.4	female	22	18.6709	0	0.0079	0.00482	0.00495	0.004	7.5	1.69	0.048	0.45	3.85	859	1.12	0.03	0.566	5.1	1200
93	3650	39.3	male	32	25.9516	0	0.008	0.00432	0.0106	0.004	10.3	1.63	0.042	0.745	4.2	1340	1.28	0.03	0.757	4.97	1550
94	2970	39	female	34	23.0469	1	0.006	0.00809	0.00871	0.00942	11.3	3.54	0.04	0.55	3.35	844	2.75	0.03	0.674	3.78	1340
95	3540	40.6	female	32	19.3625	0	0.01	0.000887	0.00376	0.006	7.9	1	0.05	0.354	5.1	726	1	0.05	0.368	5.33	536
96	3610	40.4	male	35	31.5886	0	0.01	0.00702	0.0176	0.006	7.26	1.55	0.05	0.797	4.35	820	1.55	0.05	1.51	4.9	1160
97	2440	38.2	male	36	25.1486	0	0.005	0.00716	0.0138	0.003	7.5	1.37	0.05	1.14	3.7	1290	1	1.45	1.18	4.63	490
98	2110	37	male	35	22.68	0	0.007	0.0033	0.00821	0.00376	8.45	3.43	0.05	0.635	4.19	843	4.16	1.29	0.826	4.93	460
99	2020	37.1	female	36	19.3625	1	0.009	0.00449	0.00686	0.00684	9.74	5.24	0.05	0.469	3.15	1570	4.13	1.45	0.598	4.38	845
100	2660	39.2	male	40	31.5886	1	0.006	0.000399	0.00277	0.003	3.43	1.27	0.05	0.341	3.89	1370	1	1.43	0.468	4.19	770
101	1800	36	male	41	17.2828	1	0.007	0.00365	0.00254	0.0127	8.36	1	0.05	0.2	3.24	671	1	1.29	0.206	4.3	1190
102	2250	37.3	male	33	22.151	1	0.01	0.00594	0.0104	0.007	9.22	3.97	0.05	0.748	2.97	693	5.18	1.5	0.948	6.07	850
103	2290	37.5	male	30	21.3675	1	0.007	0.00721	0.00306	0.003	6.8	1.37	0.049	0.312	2.76	845	1	1.37	0.303	4.12	1210
104	2650	38.6	male	30	21.4357	1	0.01	0.0007	0.00828	0.005	5.4	1.1	0.05	1.01	4.46	550	1	1.39	1.02	4.71	1710
105	2300	37.5	male	28	28.959	0	0.008	0.0036	0.0169	0.004	8.5	2.75	0.05	0.2	3.47	360	8.13	1.27	0.46	4.66	1120
106	2240	37.5	male	29	16.6335	1	0.005	0.00481	0.00731	0.0363	7.17	0.99	0.05	0.543	4.67	724	1	1.41	0.748	5.06	1170
107	2070	37	male	25	25.2363	1	0.006	0.00989	0.00318	0.144	7.87	0.9	0.05	0.31	3.06	895	1	1.36	0.267	4.56	1230
108	1650	36	male	43	20.9321	1	0.01	0.00116	0.02	0.007	5.78	1.26	0.05	1.73	4.48	578	1	1.43	2.89	4.39	560
109	2550	40.6	female	35	22.4323	0	0.01	0.0006	0.00454	0.005	5.74	1	0.05	0.692	4.36	882	1	1.49	0.495	5.37	1130
110	2170	37.1	male	37	27.5312	0	0.01	0.0006	0.00414	0.005	7.65	1.23	0.06	0.395	4.38	1190	1	1.35	0.406	5.93	1320
111	2600	40.6	male	34	21.2585	0	0.01	0.0007	0.0119	0.006	6.64	2.17	0.049	0.937	3.44	551	2.44	1.26	1.18	3.87	1180
112	2260	38	female	22	19.6506	0	0.009	0.00238	0.001	0.005	7.27	0.9	0.05	0.2	3.86	1120	1	1.45	0.2	6.2	1220
113	2280	38	female	31	22.6003	0	0.009	0.00364	0.00871	0.005	8.7	3.11	0.05	0.809	3.98	1300	2.12	1.36	0.764	5.57	560
114	1940	37.1	female	35	32.735	0	0.009	0.00134	0.0153	0.005	7.96	2.26	0.05	1.49	4.1	1290	1.64	1.35	1.28	4.94	990
115	2170	36.4	male	22	28.0664	0	0.006	0.00105	0.00295	0.00499	5.89	1.82	0.05	0.321	4.84	1000	1.13	1.32	0.325	3.45	1250
116	1500	38.5	male	26	22.6003	0	0.007	0.0128	0.0142	0.003	9.27	2.2	0.049	1.11	0.5	1030	1.51	1.34	0.612	0.5	1040
117	1466	37.2	male	32	26.1066	0	0.006	0.00655	0.0294	0.003	9.3	3.68	0.05	3.24	5.43	911	3.88	1.43	2.32	3.7	900
118	1350	39	male	35	21.0772	0	0.004	0.00432	0.00393	0.00751	10.9	1.31	0.05	0.536	0.5	1450	1	1.36	0.352	0.5	1260
119	2050	37	male	30	18.5901	0	0.05	0.00744	0.0215	0.02	12.7	2.77	0.05	0.908	0.5	769	2.74	1.5	0.772	1.01	1050
120	1658	39	male	35	22.0604	1	0.005	0.0167	0.00648	0.018	8.2	1.23	0.05	0.505	0.5	934	1	1.37	0.502	0.885	1260
121	1700	38	male	27	21.573	1	0.007	0.0105	0.00716	0.004	9.29	3.31	0.05	0.44	0.5	816	2.69	1.35	0.419	0.5	530
122	1470	32.4	female	32	31.2394	0	0.05	0.0279	0.0138	0.03	11.4	3.32	0.05	0.702	0.5	687	2.02	1.36	0.351	0.701	1130
123	1210	38	male	33	22.0604	0	0.01	0.000866	0.00384	0.005	9.74	1.8	0.05	0.333	4.06	1120	1.18	1.36	0.277	5.01	1180
124	2020	37.4	female	30	19.2894	0	0.02	0.00681	0.0197	0.0116	10.5	1.62	0.049	1.39	0.5	690	1.42	1.5	1.11	0.5	1150
125	2334	37.1	male	34	18.3655	0	0.008	0.00308	0.0105	0.004	11.8	1	0.05	0.937	0.5	791	1	1.39	0.767	0.5	520
126	2175	37.6	female	38	17.2444	1	0.006	0.0107	0.00492	0.0415	10.3	1	0.05	0.416	3.64	975	1	1.42	0.425	5.32	1230
127	2400	37.1	male	21	20.83	1	0.005	0.00381	0.00339	0.00817	10.5	1	0.006	0.271	2.79	810	1	1.56	0.325	3.33	1230
128	2240	38	male	35	20.0796	0	0.007	0.0019	0.0108	0.003	9.6	1.27	0.05	1.01	6	820	1	1.2	0.74	5.98	1210
129	1880	36.1	female	37	20.3125	0	0.01	0.00529	0.0216	0.006	9.9	1.09	0.05	1.75	4.94	1170	1	1.43	2.04	4.87	820
130	1640	36.6	male	42	21.0937	0	0.008	0.00836	0.0143	0.00418	7.74	1.44	0.05	0.745	2.54	798	1	1.42	0.688	4.36	556
131	2300	37.3	male	43	26.0262	0	0.005	0.00532	0.0126	0.002	8.09	2.03	0.05	1.18	4.13	978	2	1.39	1.72	5.31	820
132	2210	37.3	male	39	32.0461	0	0.01	0.0006	0.00846	0.005	7.5	1.72	0.05	0.863	3.73	1580	1.21	1.39	0.679	4.48	1370
133	2115	37.2	male	39	21.6441	1	0.01	0.0028	0.00951	0.005	8.9	4.24	0.05	0.809	4.79	863	4.58	1.42	1.33	4.94	820
134	2170	37.1	female	38	30.7809	0	0.007	0.0004	0.00128	0.00962	6.67	1.11	0.05	0.2	5.35	1340	1	1.35	0.352	3.45	1250
135	2490	40.3	female	39	19.0677	1	0.00826	0.0135	0.0131	0.0404	11.6	7.75	0.05	1.16	5.92	1030	6.35	1.29	1.44	5.34	1680
136	1470	37	female	29	20.5761	1	0.005	0.000861	0.00195	0.012	7.93	2.31	0.05	0.285	5.24	1060	1.96	1.5	0.516	4.12	840
137	2300	37.4	male	28	30.7004	0	0.009	0.0005	0.0111	0.00623	6.53	6.33	0.05	1.53	5.23	810	4.06	1.35	1.86	4.49	880
138	1930	37.3	male	38	22.4813	0	0.008	0.00846	0.00609	0.00693	8.45	1	0.05	0.307	3.52	624	1	1.39	0.715	5	552
139	2700	40.3	male	29	19.4734	0	0.02	0.00817	0.00715	0.0163	8.9	1.54	0.05	0.513	4.03	748	1.14	1.46	0.891	4.59	1200
140	1860	36.5	female	28	30.1162	0	0.009	0.00321	0.00246	0.005	8.02	3.32	0.05	0.2	2.88	899	2.09	1.36	0.507	4.4	982
141	2400	38.2	male	27	23.1111	0	0.01	0.0006	0.00748	0.005	8.43	2.53	0.05	0.745	0.5	930	1.24	1.85	0.904	3.75	980
142	2680	40	male	32	31.2394	0	0.009	0.00519	0.00688	0.005	8.96	1.21	0.05	0.407	2.37	907	1	1.5	0.942	3.2	880
143	2260	37.1	male	32	21.1073	0	0.02	0.00597	0.0115	0.01	8.48	1	0.05	0.765	0.5	1010	1	1.38	0.938	0.5	888
144	1665	38.5	male	29	27.1416	0	0.004	0.00892	0.0106	0.00237	9.53	2.04	0.066	0.87	2.93	572	1.84	1.39	0.959	4.22	1190
145	2500	38	female	32	27.3356	1	0.008	0.00108	0.00201	0.004	7.07	1	0.05	0.2	3.93	954	1	1.41	0.41	3.25	742
146	2820	39.6	male	25	24.8358	0	0.01	0.00436	0.00921	0.006	10.7	1.33	0.05	0.5	2.56	1210	1	1.36	0.995	8.51	2990
147	2670	38.4	male	26	23.7253	0	0.01	0.00401	0.00262	0.0135	14.2	1.18	0.05	0.2	2.41	1340	1	1.5	0.484	3.41	1000
148	3050	41.3	female	31	19.9594	0	0.01	0.007	0.00428	0.006	8.78	1	0.05	0.24	4.57	750	1	1.39	0.615	5.16	997
149	2930	41.2	female	36	21.7778	0	0.01	0.00782	0.0115	0.0204	8.13	1.41	0.05	0.908	2.86	902	1	1.42	1.6	5.03	1530
150	2800	40.3	female	32	21.5019	1	0.007	0.00489	0.0037	0.004	9.08	2.09	0.05	0.316	3.29	850	1.41	1.26	0.608	4.75	966
151	2300	36.5	male	30	22.0386	1	0.01	0.00327	0.0109	0.006	9.4	1.96	0.05	0.807	4.81	833	1.82	1.2	1.23	4.62	990
152	2600	38.2	male	27	21.875	0	0.007	0.00395	0.0243	0.003	9.68	2.12	0.05	1.56	3.16	818	1	1.43	2.7	3.63	1010
153	2210	35.4	male	32	24.539	0	0.009	0.00319	0.0021	0.005	7.89	1.05	0.05	0.456	5.03	740	1	1.42	0.523	3.09	754
154	2960	40.5	female	24	29.0606	1	0.01	0.0106	0.00428	0.0109	9.74	2.15	0.05	0.282	4.08	803	1.44	1.45	0.692	3.67	833
155	2910	40.2	male	30	19.1467	0	0.01	0.0006	0.0032	0.005	7.64	2.13	0.0048	0.2	3.59	575	1.45	1.43	0.706	6.1	1070
156	2400	37.5	female	40	25.1486	0	0.006	0.00656	0.0158	0.0106	7.93	1.23	0.05	1.11	5.13	1330	1	1.29	1.83	6.68	1860
157	2950	40.5	female	25	25	0	0.01	0.00232	0.00723	0.005	7.21	1.21	0.05	0.484	7.28	762	1	1.5	1.21	4.92	1620
158	2970	40.6	female	38	28.2828	0	0.007	0.00465	0.00503	0.003	8.38	1.01	0.05	0.383	3.4	1780	1	0.99	0.767	3.25	950
159	3120	41.3	male	29	20.8209	1	0.009	0.0109	0.00711	0.004	9.03	1.16	0.05	0.382	3.18	1160	1	0.99	0.936	3.77	980
160	2920	40.4	male	36	21.0077	0	0.03	0.00223	0.00534	0.02	8.13	1	0.05	0.201	3.52	730	1	0.99	0.527	17.2	968
161	2844	39.2	male	37	21.6311	1	0.01	0.00767	0.0117	0.015	10.3	2.28	0.0049	0.628	0.5	601	1.39	1.2	1.35	0.5	953
162	2720	40.6	female	32	17.0993	0	0.01	0.00318	0.00304	0.007	9.02	1.91	0.05	0.2217	0.5	619	1.45	1.27	0.514	0.5	706
163	2820	40	female	31	21.9261	1	0.008	0.00505	0.00762	0.004	8.65	2.09	0.047	0.604	2.79	879	1.37	1.41	1.22	2.4	1750
164	2240	36.2	female	30	22.4996	1	0.008	0.0151	0.00752	0.0138	13.4	1.29	0.05	0.755	3.78	950	1.24	1.36	1.15	5.13	1370
165	2900	40.1	male	25	27.9155	1	0.01	0.0127	0.00559	0.0124	12	1.41	0.05	0.502	3.32	1310	1.13	1.43	0.705	0.5	1200
166	2900	40.4	female	30	21.7555	1	0.005	0.00247	0.0068	0.026	6.98	2.7	0.05	0.628	4.49	1090	1.85	1.5	0.929	5.86	974
167	2660	38.3	male	18	18.1787	1	0.007	0.00209	0.00186	0.00706	3.56	1.48	0.0046	0.27	5.03	693	1.98	1.35	0.705	4.89	1240
168	2940	40.3	male	24	22.6562	0	0.008	0.00463	0.00648	0.004	7.77	1.33	0.05	0.85	5.44	1890	1.21	1.26	0.996	7.69	1220
169	3060	41.3	male	27	21.8776	1	0.004	0.00834	0.0113	0.00632	9.05	1	0.0549	1.17	3.08	1080	1	0.99	1.64	3.68	1060
170	2750	40	male	40	25.2363	0	0.005	0.00333	0.00681	0.002	8.36	1	0.05	0.866	4.01	1680	0.9	1.32	2.89	3.97	1040
171	2720	39.5	female	23	22.2137	1	0.01	0.00559	0.00387	0.005	8.83	1.42	0.0049	0.462	3.88	746	0.9	1.26	3.44	2.87	977
172	2840	39.2	male	37	28.4795	1	0.01	0.0162	0.00413	0.006	8.22	0.99	0.0489	0.219	3.26	928	1	1.36	0.277	4.08	700
173	2470	37	male	32	28.2828	0	0.006	0.00599	0.0274	0.003	9.61	1.42	0.05	1.7	0.5	1160	1	1.5	1.89	0.5	990
174	2700	39	male	26	20.8209	0	0.006	0.0101	0.00891	0.0206	8	2.85	0.05	0.907	0.5	1120	2.13	1.5	0.594	0.5	567
175	2580	40.3	male	27	21.0077	1	0.01	0.00387	0.00541	0.005	9.54	2.44	0.05	0.515	0.5	835	2.12	1.38	0.536	7.48	1350
176	2260	38	male	29	21.6311	0	0.004	0.00892	0.0106	0.00237	9.53	2.04	0.066	0.87	2.93	572	1.84	1.29	0.959	4.22	1190
177	2784	40.4	male	33	17.0993	0	0.008	0.00701	0.0102	0.004	6.68	1.05	0.05	1.31	0.5	1120	1	1.41	1.04	0.5	820
178	2720	40.6	female	32	25.2363	0	0.02	0.00314	0.00391	0.009	9.43	1.86	0.05	0.489	0.5	619	1.34	1.41	0.284	0.5	820
